# Supplementary material for: Network analysis of post-traumatic stress disorder symptoms in stroke patients
Source: Front Psychiatry. 2025 Sep 18;16:1663366. doi: 10.3389/fpsyt.2025.1663366 (PMC12488678; doi:10.3389/fpsyt.2025.1663366)
Supplement: Supplementary file 1 [file DataSheet1.zip › Supplementary material/Table S2. Correlation matrix of the PTSD items.xlsx]

## Sheet: Sheet1
Table S2. Correlation matrix of the PTSD items
	I1	I2	I3	H4	A5	I6	A7	A8	I9	H10	A11	A12	A13	I14	H15	I16	A17	H18	H19	I20	H21	A22
I1	0	7.16976	7.83542	14.0593	16.8287	8.04809	17.0893	5.37306	4.43386	9.41093	11.393	11.0287	16.1882	14.0498	10.2798	15.8319	10.8675	14.6123	23.8755	21.095	19.4065	18.5247
I2	7.16976	0	11.4043	19.0523	21.8218	14.4168	20.6582	12.5428	11.6036	16.5807	14.9619	18.1985	13.4949	21.2196	3.11007	13.7293	18.0373	7.44256	23.1127	18.3157	12.2367	12.4009
I3	7.83542	11.4043	0	17.526	14.7566	9.40393	9.25389	13.2085	12.2693	14.3014	3.55762	18.8642	18.6791	19.1993	8.29422	18.9135	18.703	12.6267	16.2232	19.2171	17.4209	11.5394
H4	14.0593	19.0523	17.526	0	2.76944	12.858	8.2721	15.255	12.9377	7.9606	13.9684	14.1055	17.6621	16.5704	15.9422	9.3024	19.614	11.6098	9.81619	12.8945	6.81558	16.5681
A5	16.8287	21.8218	14.7566	2.76944	0	15.6275	5.50267	12.4855	15.7071	10.73	11.1989	16.875	16.6784	13.801	18.7117	12.0718	17.4644	14.3792	7.04675	11.8438	9.58502	16.1905
I6	8.04809	14.4168	9.40393	12.858	15.6275	0	11.5426	13.4212	3.61423	4.89745	5.84631	16.1703	20.7472	9.79533	11.3067	11.3672	13.4588	15.6392	18.5118	19.1548	15.1508	14.5921
A7	17.0893	20.6582	9.25389	8.2721	5.50267	11.5426	0	12.7132	15.1568	16.2327	5.69627	21.7604	16.6009	19.3037	17.5481	17.5745	18.2077	15.6462	6.96927	11.7663	15.0877	10.6879
A8	5.37306	12.5428	13.2085	15.255	12.4855	13.4212	12.7132	0	9.80692	14.784	16.7661	12.9	18.0595	8.67678	15.6529	17.7031	5.49449	19.9854	19.5323	15.7219	18.2929	23.3997
I9	4.43386	11.6036	12.2693	12.9377	15.7071	3.61423	15.1568	9.80692	0	4.97707	9.46054	15.4626	20.6221	13.4096	14.7137	11.4468	15.3014	19.0462	22.0582	21.3093	15.2304	14.0909
H10	9.41093	16.5807	14.3014	7.9606	10.73	4.89745	16.2327	14.784	4.97707	0	10.7438	11.2728	16.4323	14.6928	16.2041	6.46971	18.3562	15.0475	17.7768	16.3323	10.2533	15.6613
A11	11.393	14.9619	3.55762	13.9684	11.1989	5.84631	5.69627	16.7661	9.46054	10.7438	0	22.0166	19.377	15.6416	11.8518	17.2135	19.3051	13.7041	12.6655	16.4235	18.4983	8.74576
A12	11.0287	18.1985	18.8642	14.1055	16.875	16.1703	21.7604	12.9	15.4626	11.2728	22.0166	0	5.1595	16.1113	15.4224	4.80311	12.7163	11.2119	14.7912	19.5882	15.9919	13.9947
A13	16.1882	13.4949	18.6791	17.6621	16.6784	20.7472	16.6009	18.0595	20.6221	16.4323	19.377	5.1595	0	10.9518	10.3849	9.96261	14.6153	6.05238	9.63168	14.4287	10.8466	10.6312
I14	14.0498	21.2196	19.1993	16.5704	13.801	9.79533	19.3037	8.67678	13.4096	14.6928	15.6416	16.1113	10.9518	0	21.102	20.061	3.66342	17.0042	14.1565	9.35947	15.4384	17.0372
H15	10.2798	3.11007	8.29422	15.9422	18.7117	11.3067	17.5481	15.6529	14.7137	16.2041	11.8518	15.4224	10.3849	21.102	0	10.6193	19.8478	4.33248	20.0026	15.2056	9.12666	9.29082
I16	15.8319	13.7293	18.9135	9.3024	12.0718	11.3672	17.5745	17.7031	11.4468	6.46971	17.2135	4.80311	9.96261	20.061	10.6193	0	16.3976	14.1499	19.1186	16.8693	11.1887	9.19159
A17	10.8675	18.0373	18.703	19.614	17.4644	13.4588	18.2077	5.49449	15.3014	18.3562	19.3051	12.7163	14.6153	3.66342	19.8478	16.3976	0	17.5926	15.0244	10.2274	12.7984	17.9052
H18	14.6123	7.44256	12.6267	11.6098	14.3792	15.6392	15.6462	19.9854	19.0462	15.0475	13.7041	11.2119	6.05238	17.0042	4.33248	14.1499	17.5926	0	15.6701	10.8731	4.79418	4.95833
H19	23.8755	23.1127	16.2232	9.81619	7.04675	18.5118	6.96927	19.5323	22.0582	17.7768	12.6655	14.7912	9.63168	14.1565	20.0026	19.1186	15.0244	15.6701	0	4.79701	10.876	11.0496
I20	21.095	18.3157	19.2171	12.8945	11.8438	19.1548	11.7663	15.7219	21.3093	16.3323	16.4235	19.5882	14.4287	9.35947	15.2056	16.8693	10.2274	10.8731	4.79701	0	6.07894	7.67775
H21	19.4065	12.2367	17.4209	6.81558	9.58502	15.1508	15.0877	18.2929	15.2304	10.2533	18.4983	15.9919	10.8466	15.4384	9.12666	11.1887	12.7984	4.79418	10.876	6.07894	0	9.75251
A22	18.5247	12.4009	11.5394	16.5681	16.1905	14.5921	10.6879	23.3997	14.0909	15.6613	8.74576	13.9947	10.6312	17.0372	9.29082	9.19159	17.9052	4.95833	11.0496	7.67775	9.75251	0
